# Supplementary material for: From Activity Screening to Quality Control: UHPLC-MS/MS Analysis of Anti-Inflammatory Cyclodipeptides in Pinellia ternata
Source: Molecules. 2026 Apr 17;31(8):1322. doi: 10.3390/molecules31081322 (PMC13118893; doi:10.3390/molecules31081322)
Supplement: Supplementary file 1 [file molecules-31-01322-s001.zip]

Archive with 1 entries (1 files):
- molecules-4132529-supplementary.pdf
